# Supplementary material for: Structural and evolutionary insights into astacin metallopeptidases
Source: Front Mol Biosci. 2023 Jan 4;9:1080836. doi: 10.3389/fmolb.2022.1080836 (PMC9848320; doi:10.3389/fmolb.2022.1080836)
Supplement: Supplementary file 1 [file Table1.xlsx]

## Sheet: Tabelle1
Dominium	Regnum	Subregnum	Phylum	Subphylum	Species	Protein	Accession	Domain Structure
Eukaryota	Animalia	Deuterostomia	Chordata	Vertebrata	HOMSA_Homo sapiens	OVAST_HOMSA	Q6HA08	S	PRO	CD	LC
Eukaryota	Animalia	Deuterostomia	Chordata	Vertebrata	HOMSA_Homo sapiens	BMP1_HOMSA	P13497	S	PRO	CD	CUB	CUB	EGF	CUB	EGF	CUB	CUB
Eukaryota	Animalia	Deuterostomia	Chordata	Vertebrata	HOMSA_Homo sapiens	TLL1_HOMSA	O43897	S	PRO	CD	CUB	CUB	EGF	CUB	EGF	CUB	CUB
Eukaryota	Animalia	Deuterostomia	Chordata	Vertebrata	HOMSA_Homo sapiens	TLL2_HOMSA	Q9Y6L7	S	PRO	CD	CUB	CUB	EGF	CUB	EGF	CUB	CUB
Eukaryota	Animalia	Deuterostomia	Chordata	Vertebrata	HOMSA_Homo sapiens	MEPa_HOMSA	Q16819	S	PRO	CD	MAM	TRAF	I	EGF	TM
Eukaryota	Animalia	Deuterostomia	Chordata	Vertebrata	HOMSA_Homo sapiens	MEPb_HOMSA	Q16820	S	PRO	CD	MAM	TRAF	EGF	TM
Eukaryota	Animalia	Deuterostomia	Chordata	Vertebrata	DANRE_Danio rerio	BMP1_DANRE	F1REM3	S	PRO	CD	CUB	CUB	EGF	CUB	EGF	CUB	CUB
Eukaryota	Animalia	Deuterostomia	Chordata	Vertebrata	DANRE_Danio rerio	TLL1_DANRE	O57460	S	PRO	CD	CUB	CUB	EGF	CUB	EGF	CUB	CUB
Eukaryota	Animalia	Deuterostomia	Chordata	Vertebrata	DANRE_Danio rerio	MEPa_DANRE	B3DKP9	S	PRO	CD	MAM	TRAF	EGF	TM
Eukaryota	Animalia	Deuterostomia	Chordata	Vertebrata	DANRE_Danio rerio	MEPb_DANRE	E7FDT4	S	PRO	CD	MAM	TRAF	EGF	TM
Eukaryota	Animalia	Deuterostomia	Chordata	Vertebrata	DANRE_Danio rerio	ZHE1_DANRE	Q1LW01	S	PRO	CD
Eukaryota	Animalia	Deuterostomia	Chordata	Vertebrata	DANRE_Danio rerio	NPSN_DANRE	Q7SYH7	S	PRO	CD
Eukaryota	Animalia	Deuterostomia	Chordata	Vertebrata	ORYLA_Oryzias latipes	LCE_ORYLA	P31579	S	PRO	CD
Eukaryota	Animalia	Deuterostomia	Chordata	Vertebrata	ORYLA_Oryzias latipes	HCE1_ORYLA	P31580	S	PRO	CD
Eukaryota	Animalia	Deuterostomia	Chordata	Vertebrata	ORYLA_Oryzias latipes	NPSN_ORYLA	H2L3F6	S	PRO	CD
Eukaryota	Animalia	Deuterostomia	Chordata	Vertebrata	ORYLA_Oryzias latipes	ALV_ORYLA	Q9IBE7	S	PRO	CD
Eukaryota	Animalia	Deuterostomia	Chordata	Vertebrata	HIPAB_Hippocampus abdominalis	PAST_HIPAB	A0A810ZRK6	S	PRO	CD
Eukaryota	Animalia	Deuterostomia	Chordata	Vertebrata	HIPAB_Hippocampus abdominalis	NPSN_HIPAB	A0A810ZSZ0	S	PRO	CD
Eukaryota	Animalia	Deuterostomia	Chordata	Vertebrata	HIPAB_Hippocampus abdominalis	PAC1_HIPAB	A0A810ZPB7	S	PRO	CD
Eukaryota	Animalia	Deuterostomia	Chordata	Vertebrata, Cyclostomata	PETMA_Petromyzon_marinus	BMP1_PETMA	S4RPT5	S	PRO	CD	CUB	CUB	EGF	CUB	EGF	CUB	CUB
Eukaryota	Animalia	Deuterostomia	Chordata	Vertebrata, Cyclostomata	PETMA_Petromyzon_marinus	TLL1_PETMA	XP_032825177	S	PRO	CD	CUB	CUB	EGF	CUB	EGF	CUB	CUB
Eukaryota	Animalia	Deuterostomia	Chordata	Vertebrata, Cyclostomata	PETMA_Petromyzon_marinus	MEPb_PETMA	XP_032808477	S	PRO	CD	MAM
Eukaryota	Animalia	Deuterostomia	Chordata	Vertebrata, Cyclostomata	EPTBU_Eptatretus_burgeri	MEPa_EPTBU	A0A8C4QLU7	S	PRO	CD	MAM
Eukaryota	Animalia	Deuterostomia	Chordata	Cephalochordata	BRABE_Branchiostoma_belcheri	3ShKT_BRABE	A0A6P5AEI0	S	PRO	CD	ShKT	ShKT	ShKT
Eukaryota	Animalia	Deuterostomia	Chordata	Cephalochordata	BRABE_Branchiostoma_belcheri	BMP1_BRABE	A9JR45	S	PRO	CD	CUB	CUB	EGF	CUB	EGF	CUB	CUB
Eukaryota	Animalia	Deuterostomia	Chordata	Cephalochordata	BRABE_Branchiostoma_belcheri	SUSH_BRABE	A0A6P4Z1P4	S	PRO	CD	EGF	SUSH	HYR	SUSH
Eukaryota	Animalia	Deuterostomia	Chordata	Cephalochordata	BRABE_Branchiostoma_belcheri	PAN_BRABE	A0A6P5ALI5	S	PRO	CD	ShKT	ShKT	PAN	FA58C
Eukaryota	Animalia	Deuterostomia	Chordata	Urochordata, TuniASTa	HALRO_Halocynthia_roretzi	2ShKT_HALRO	D2CMF2	S	PRO	CD	ShKT	ShKT
Eukaryota	Animalia	Deuterostomia	Chordata	Urochordata, TuniASTa	CIOIN_Ciona_intestinalis	TLD_CIOIN	Q4H2P2	S	PRO	CD	CUB	CUB	EGF	CUB	EGF	CUB	CUB
Eukaryota	Animalia	Deuterostomia	Chordata	Urochordata, TuniASTa	CIOIN_Ciona_intestinalis	ShKT_CIOIN	F6R0J7	S	PRO	CD	ShKT
Eukaryota	Animalia	Deuterostomia	Hemichordata		SACKO_Sacoglossus kowalevskii	SMD_SACKO	A0A0U2STI1	S	CLEC	PRO	CD	AST	SMD	VMF	CLEC
Eukaryota	Animalia	Deuterostomia	Echinodermata	Echiuridea	STRPU_Strongylocentrotus_purpuratus	SPAN_STRPU	P98068	S	PRO	CD	EGF	CUB	CUB
Eukaryota	Animalia	Deuterostomia	Echinodermata	Echuridea	PARLI_Paracentrotus_lividus	BP10_PARLI	P42674	S	PRO	CD	EGF	CUB	CUB
Eukaryota	Animalia	Deuterostomia	Echinodermata	Holothuria	HOLGL_BMP1_Holothuria_glaberrima	BMP1_HOLGL	G5DAA1	S	PRO	CD	CUB	CUB	EGF	CUB	EGF	CUB	CUB
Eukaryota	Animalia	Deuterostomia	Echinodermata	Asteriidae	ASTRU_Asterias rubens	CUB_ASTRU	https://www.ncbi.nlm.nih.gov/nuccore/OP067654.1	S	PRO	CD	CUB
Eukaryota	Animalia	Protostomia	Tardigrada		RAMVA_Ramazzottius varieornatus	AST_RAMVA	A0A1D1VZ89	S	PRO	CD
Eukaryota	Animalia	Protostomia	Tardigrada		RAMVA_Ramazzottius varieornatus	LysM_RAMVA	A0A1D1VI43	S	PRO	CD	LysM
Eukaryota	Animalia	Protostomia	Tardigrada		HYPDU_Hypsibius dujardini	BMP1_HYPDU	A0A1W0WK06	S	PRO	CD	CUB	CUB	EGF	CUB	EGF	CUB	CUB
Eukaryota	Animalia	Protostomia	Arthropoda	Insecta	DROME_Drosophila melanogaster	TOK_DROME	Q9VC47	S	PRO	CD	CUB	CUB	EGF	CUB	EGF	CUB	CUB
Eukaryota	Animalia	Protostomia	Arthropoda	Insecta	DROME_Drosophila melanogaster	TLD_DROME	P25723	S	PRO	CD	CUB	CUB	EGF	CUB	EGF	CUB	CUB
Eukaryota	Animalia	Protostomia	Arthropoda	Insecta	LUCCU_Lucilia_cuprina	TOK_LUCCU	A0A0L0C6T7	S	PRO	CD	CUB	CUB	EGF	CUB	EGF	CUB	CUB
Eukaryota	Animalia	Protostomia	Arthropoda	Insecta	LUCCU_Lucilia_cuprina	TLD_LUCCU	A0A0L0C6Q6	S	PRO	CD	CUB	CUB	EGF	CUB	EGF	CUB	CUB
Eukaryota	Animalia	Protostomia	Arthropoda	Insecta	LUCCU_Lucilia_cuprina	CAT1_LUCCU	A0A0L0BYD0	S	PRO	TPR	TPR	CD	PRO	CD
Eukaryota	Animalia	Protostomia	Arthropoda	Insecta	LUCCU_Lucilia_cuprina	CAT2_LUCCU	A0A0L0BYD0	S	PRO	TPR	TPR	CD	PRO	CD
Eukaryota	Animalia	Protostomia	Arthropoda	Insecta	GLOMM_Glossina_morsitans	TOK_GLOMM	A0A1A9XMY6	S	PRO	CD	CUB	CUB	EGF	CUB	EGF	CUB	CUB
Eukaryota	Animalia	Protostomia	Arthropoda	Insecta	GLOMM_Glossina_morsitans	TLD_GLOMM	A0A1B0G546	S	PRO	CD	CUB	CUB	EGF	CUB	EGF	CUB	CUB
Eukaryota	Animalia	Protostomia	Arthropoda	Insecta	AEDAE_Aedes_aegypti	TOK_AEDAE	Q17KW5	S	PRO	CD	CUB	CUB	EGF	CUB	EGF	CUB	CUB
Eukaryota	Animalia	Protostomia	Arthropoda	Insecta	AEDAE_Aedes_aegypti	TLD_AEDAE	Q16JR6	S	PRO	CD	CUB	CUB	EGF	CUB	EGF	CUB	CUB
Eukaryota	Animalia	Protostomia	Arthropoda	Insecta	PHLPP_Phlebotomus_kandelakii	TLD_PHLKA	A0A6B2EJJ9	S	PRO	CD	CUB	CUB	EGF	CUB	EGF	CUB	CUB
Eukaryota	Animalia	Protostomia	Arthropoda	Insecta	CULSO_Culicoides_sonorensis	TLD_CULSO	A0A336L7R2	S	PRO	CD	CUB	CUB	EGF	CUB	EGF	CUB	CUB
Eukaryota	Animalia	Protostomia	Arthropoda	Insecta	ANOGA_Anopheles gambiae	TOK_ANOGA	Q7QAH1	S	PRO	CD	CUB	CUB	EGF	CUB	EGF	CUB	CUB
Eukaryota	Animalia	Protostomia	Arthropoda	Insecta	SPOFR_Spodoptera frugiperda	TLD_SPOFR	A0A2H1VD20	S	PRO	CD	CUB	CUB	EGF	CUB	EGF	CUB	CUB
Eukaryota	Animalia	Protostomia	Arthropoda	Insecta	BOMMO_Bombyx mori	TLD_BOMMO	H9IZ33	S	PRO	CD	CUB
Eukaryota	Animalia	Protostomia	Arthropoda	Chelicerata	LIMPO_Limulus polyphemus	LAST_LIMPO	B4F319	S	PRO	CD
Eukaryota	Animalia	Protostomia	Arthropoda	Chelicerata	LIMPO_Limulus polyphemus	LASTMAM_LIMPO	B4F320	S	PRO	CD	MAM
Eukaryota	Animalia	Protostomia	Arthropoda	Chelicerata	RHIMP_Rhipicephalus_microplus	AST_RHIMP	A0A6M2D2W7	S	PRO	CD
Eukaryota	Animalia	Protostomia	Arthropoda	Chelicerata	LOXIN_Loxosceles intermedia	VMPA1_LOXIN	A0FKN6	S	PRO	CD
Eukaryota	Animalia	Protostomia	Arthropoda	Chelicerata	LOXIN_Loxosceles intermedia	VMPA2_LOXIN	C9D7R2	S	PRO	CD
Eukaryota	Animalia	Protostomia	Arthropoda	Chelicerata	LOXIN_Loxosceles intermedia	VMPA3_LOXIN	C9D7R3	S	PRO	CD
Eukaryota	Animalia	Protostomia	Arthropoda	Chelicerata	SCYTH_Scytodes thoracica	AST_SCYTH	A0A0A0V5P2	S	PRO	CD
Eukaryota	Animalia	Protostomia	Arthropoda	Chelicerata	LATHE_Latrodectus hesperus	AST_LATHE	E7D164	S	PRO	CD
Eukaryota	Animalia	Protostomia	Arthropoda	Chelicerata	HASAD_Hasarius adansoni	AST_HASAD	A0A6M3SNB8	S	PRO	CD
Eukaryota	Animalia	Protostomia	Arthropoda	Chelicerata	PHYME_Physocyclus mexicanus	AST_PHYME	A0A6B9KEA8	S	PRO	CD
Eukaryota	Animalia	Protostomia	Arthropoda	Chelicerata	STEMI_Stegodyphus mimosarium	TLD_STEMI	A0A087T486	S	PRO	CD	CUB	CUB	EGF	CUB
Eukaryota	Animalia	Protostomia	Arthropoda	Chelicerata	STEMI_Stegodyphus mimosarium	AST_STEMI	A0A087UUZ7	S	PRO	CD
Eukaryota	Animalia	Protostomia	Arthropoda	Chelicerata	STEMI_Stegodyphus mimosarium	MAM_STEMI	A0A087T0D3	S	PRO	CD	MAM
Eukaryota	Animalia	Protostomia	Arthropoda	Chelicerata	STEMI_Stegodyphus mimosarium	CUB_STEMI	A0A087T4J3	S	PRO	CD	CUB
Eukaryota	Animalia	Protostomia	Arthropoda	Chelicerata	TITSE_Titsyus serrulatus	SUSH_TITSE	U6JPA5	S	PRO	CD	SUSH	MAM	MAM
Eukaryota	Animalia	Protostomia	Arthropoda	Chelicerata	TITSE_Titsyus serrulatus	AST_TiTSE	U6JMF7	S	PRO	CD
Eukaryota	Animalia	Protostomia	Arthropoda	Chelicerata	ACETO_Aceria tosichella (contamination in Rhodamnia_argentea plant)	TLL1_ACETO	A0A8B8R4B3	S	PRO	CD	CUB	CUB	EGF	CUB	EGF	CUB	CUB
Eukaryota	Animalia	Protostomia	Arthropoda	Crustacea	PENVA_Penaeus vannamei	2CUB_PENVA	A0A423U7X4	S	PRO	CD	CUB	CUB
Eukaryota	Animalia	Protostomia	Arthropoda	Crustacea	PENVA_Penaeus vannamei	ASTACIN_PENVA	A0A3R7QAF3	S	PRO	CD
Eukaryota	Animalia	Protostomia	Arthropoda	Crustacea	PARLI_Paralithodes camtchatica	ASTACIN_PARLI	Q8T5U6	S	PRO	CD
Eukaryota	Animalia	Protostomia	Arthropoda	Crustacea	ASTAS_Astacus astacus	ASTACIN_ASTAS	P07584	S	PRO	CD
Eukaryota	Animalia	Protostomia	Arthropoda	Crustacea	ASTAS_Astacus astacus	AEA_ASTAS	O44072	S	PRO	CD	CUB	CUB
Eukaryota	Animalia	Protostomia	Arthropoda	Crustacea	DAPMA_Daphnia magna	3ShKT_DAPMA	A0A0P6DSE7	S	PRO	CD	ShKT	ShKT	ShKT
Eukaryota	Animalia	Protostomia	Arthropoda	Crustacea	DAPMA_Daphnia magna	AST_DAPMA	A0A0P5US34	S	PRO	CD
Eukaryota	Animalia	Protostomia	Arthropoda	Crustacea	PENVA_Penaeus vannamei	3ShKT_PENVA	A0A3R7N8Y5	S	PRO	CD	ShKT	ShKT	ShKT
Eukaryota	Animalia	Protostomia	Arthropoda	Crustacea	DAPMA_Daphnia magna	TLD_DAPMA	A0A0P6HCB0	S	PRO	CD	CUB	CUB	EGF	CUB	EGF	CUB	CUB
Eukaryota	Animalia	Protostomia	Arthropoda	Crustacea	PENVA_Penaeus vannamei	AST_PENVA	A0A423TAW0	S	PRO	CD
Eukaryota	Animalia	Protostomia	Arthropoda	Crustacea	PENVA_Penaeus vannamei	2ShKT_PENVA	A0A3R7NMP2	S	PRO	CD	ShKT	ShKT
Eukaryota	Animalia	Protostomia	Nematoda		CAEEL_Caenorhabditis elegans	NAS4_CAEEL	P55112	S	PRO	CD
Eukaryota	Animalia	Protostomia	Nematoda		CAEEL_Caenorhabditis elegans	NAS5_CAEEL	P91828	S	PRO	CD	PLAC
Eukaryota	Animalia	Protostomia	Nematoda		CAEEL_Caenorhabditis elegans	NAS6_CAEEL	Q9U3S9	S	PRO	CD	ShKT
Eukaryota	Animalia	Protostomia	Nematoda		CAEEL_Caenorhabditis elegans	NAS12_CAEEL	Q9XTD6	S	PRO	CD	ShKT	ShKT
Eukaryota	Animalia	Protostomia	Nematoda		CAEEL_Caenorhabditis elegans	NAS15_CAEEL	P55115	S	PRO	CD	ShKT	ShKT	ShKT
Eukaryota	Animalia	Protostomia	Nematoda		CAEEL_Caenorhabditis elegans	NAS23_CAEEL	Q7Z0M7	S	PRO	CD	EGF	CUB
Eukaryota	Animalia	Protostomia	Nematoda		ANCCA_Ancylostoma caninum	2AST_ANCCA	A0A368GTC8	S	PRO	CD	PRO	AST
Eukaryota	Animalia	Protostomia	Nematoda		CAEEL_Caenorhabditis elegans	HCH1_NAS34_CAEEL	Q21059	S	PRO	CD	EGF	CUB	TSP
Eukaryota	Animalia	Protostomia	Nematoda		CAEEL_Caenorhabditis elegans	TLD_NAS39_CAEEL	Q20176	S	PRO	CD	CUB	CUB	EGF	CUB	EGF	CUB	CUB
Eukaryota	Animalia	Protostomia	Nematoda		TRISP_Trichinella spiralis	EGFCUB_TRISP	Q8T5Z5	S	PRO	CD	EGF	CUB
Eukaryota	Animalia	Protostomia	Nematoda		ONCVO_Oncocerca volvulus	EGFCUB_ONCVO	Q2YFS7	S	PRO	CD	EGF	CUB
Eukaryota	Animalia	Protostomia	Priapulida		PRICA_Priapulus caudatus	ShKT_PRICA	XP_014678976	S	PRO	CD	ShKT
Eukaryota	Animalia	Protostomia	Bryozoa		BUGNE_Bugula neritina	AST_BUGNE	A0A7J7J6B6	S	PRO	CD
Eukaryota	Animalia	Protostomia	Bryozoa		BUGNE_Bugula neritina	ShKT_BUGNE	A0A7J7KCU0	S	PRO	CD	ShKT	ShKT	ShKT
Eukaryota	Animalia	Protostomia	Bryozoa		BUGNE_Bugula neritina	4MAM_BUGNE	A0A7J7KN04	S	PRO	CD	CUB	EGF	MAM	EGF	MAM	MAM	MAM
Eukaryota	Animalia	Protostomia	Brachiopoda		LINUN_Lingula unguis	TLD_LINUN	A0A1S3HHT9	S	PRO	CD	CUB	CUB	EGF	CUB	EGF	CUB	CUB
Eukaryota	Animalia	Protostomia	Brachiopoda		LINUN_Lingula unguis	ZP_LINUN	A0A1S3KFN6	S	PRO	CD	CUB	EGF	EGF	EGF	EGF	EGF	ZP
Eukaryota	Animalia	Protostomia	Brachiopoda		LINUN_Lingula unguis	3ShKT_LINUN	A0A1S3IEM6	S	PRO	CD	ShKT	ShKT	ShKT
Eukaryota	Animalia	Protostomia	Annelida	Polychaeta	HELRO_Helobdella robusta	AST_HELRO	T1G684	S	PRO	CD
Eukaryota	Animalia	Protostomia	Annelida	Polychaeta	HELRO_Helobdella robusta	TLD_HELRO	T1G6N3	S	PRO	CD	CUB	CUB	EGF	CUB	EGF	CUB	CUB
Eukaryota	Animalia	Protostomia	Annelida	Polychaeta	DIMGY_Dimorphilius_gyrociliatus	AST_DIMGY	A0A7I8VBN4	S	PRO	CD	CCLE	KRING
Eukaryota	Animalia	Protostomia	Annelida	Polychaeta	DIMGY_Dimorphilius_gyrociliatus	TLD_DIMGY	A0A7I8WCF3	S	PRO	CD	CUB	CUB	EGF	CUB	EGF	CUB	CUB
Eukaryota	Animalia	Protostomia	Annelida	Polychaeta	OWEFU_Owenia fusiformis	AST_OWEFU	A0A8J1TRC4	S	PRO	CD
Eukaryota	Animalia	Protostomia	Annelida	Polychaeta	CAPTE_Capitella teleta	TLD_CAPTE	R7U2Q9	S	PRO	CD	CUB	CUB	EGF	CUB	EGF	CUB	CUB
Eukaryota	Animalia	Protostomia	Annelida	Polychaeta	CAPTE_Capitella teleta	VWF_CAPTE	R7V6Y0	S	PRO	CD	CUB	VWF	MAM
Eukaryota	Animalia	Protostomia	Rotifera		BRAPC_Brachionus plicatilis	MAMEGF_BRAPC	A0A3M7QZK5	S	PRO	CD	MAM	EGF	EGF	EGF	EGF	EGF	EGF	MAM	MAM
Eukaryota	Animalia	Protostomia	Rotifera		BRAPC_Brachionus plicatilis	MAMCUB_BRAPC	A0A3M7SUE5	S	PRO	CD	MAM	EGF	CUB
Eukaryota	Animalia	Protostomia	Rotifera		BRAPC_Brachionus plicatilis	AST_BRAPC	A0A3M7T0V0	S	PRO	CD
Eukaryota	Animalia	Protostomia	Mollusca	Bivalvia	CRAGI Crassostrea gigas	TLD_CRAGI	Q8IFX2	S	PRO	CD	CUB	CUB	EGF	CUB	EGF	CUB	CUB
Eukaryota	Animalia	Protostomia	Mollusca	Gastropod	APLCA_Aplysia_californica	TLD_APLCA	P91972	S	PRO	CD	CUB	CUB	EGF	CUB	EGF	CUB	CUB
Eukaryota	Animalia	Protostomia	Mollusca	Bivalvia	Mytco_Mytilus coruscus	8ShKT_MYTCO	A0A6J8APQ9	S	PRO	CD	ShKT	ShKT	ShKT	ShKT	ShKT	ShKT	ShKT	ShKT
Eukaryota	Animalia	Protostomia	Mollusca	Bivalvia	Mytco_Mytilus coruscus	FNCUB_MYTCO	A0A6J8DI28	S	PRO	CD	FN	CUB	CUB
Eukaryota	Animalia	Protostomia	Mollusca	Bivalvia	Mytco_Mytilus coruscus	SUSHMAM_MYTCO	A0A6J8BR94	S	PRO	CD	SUSH	MAM
Eukaryota	Animalia	Protostomia	Mollusca	Bivalvia	Mytco_Mytilus coruscus	KRING_MYTCO	A0A6J8CIB2	S	PRO	CD	CLEC	KRING
Eukaryota	Animalia	Protostomia	Mollusca	Bivalvia	Mytco_Mytilus coruscus	TLD_MYTCO	A0A6J7ZT88	S	PRO	CD	CUB	CUB	EGF	CUB	EGF	CUB	CUB
Eukaryota	Animalia	Protostomia	Plathyheminthes	Planaria	SCHMD_Schmidtea mediteranea	ShKT_SCHMD	A0A060Q6V2	S	PRO	CD	ShKT
	Animalia	Protostomia	Plathheminthes	Planaria	SCHMD_Schmidtea mediterranea	TLD_SCHMD	"SMEDOLLOID"	S	PRO	CD	CUB	CUB	EGF	CUB	EGF	CUB	CUB
Eukaryota	Animalia	Protostomia	Plathyheminthes	Trematoda	SCHJA_Schistosoma japonicum	TLD_SCHJA	A0A4Z2DK01	S	PRO	CD	CUB	CUB	EGF	CUB	EGF	CUB	CUB
Eukaryota	Animalia	Protostomia	Plathyheminthes	Trematoda	FASHE_Fasciola hepatica	TLD_FASHE	A0A4E0RFD2	S	PRO	CD	CUB	CUB	EGF	CUB	EGF	CUB	CUB
Eukaryota	Animalia	Protostomia	Plathyheminthes	Cestoda	ECHMU_Echinococcus multiocularis	4ShKT_ECHMU	A0A068Y1M8	S	PRO	CD	ShKT	ShKT	ShKT	ShKT
Eukaryota	Animalia		Acoelomorpha	Acoela	HOFMI_Hofstenia miamia	TLD_HOFMI	A0A068CNI0	S	PRO	CD	CUB	CUB	EGF	CUB	EGF	CUB	CUB
Eukaryota	Animalia		Acoelomorpha	Nemertodermatidae	MEAST_Meara stichopi	TLD_MEAST	A0A2P1DVF2	S	PRO	CD	CUB	CUB	EGF	CUB	EGF	CUB	CUB
Eukaryota	Animalia		Ctenophora		MNELE_Mnemiopsis leidyi	ASTLD_MNELE	G5CTM4	S	PRO	CD
Eukaryota	Animalia		Cnidaria	Hydrozoa	PODCA_Podocoryna carnea	PMP1_PODCA	O62558	S	PRO	CD	ShKT
Eukaryota	Animalia		Cnidaria	Hydrozoa	HYDVU_Hydra vulgaris	HMP1_HYDVU	Q25174	S	PRO	CD	ShKT
Eukaryota	Animalia		Cnidaria	Hydrozoa	HYDVU_Hydra vulgaris	HMP2_HYDVU	Q9XZG0	S	PRO	CD	MAM	ShKT
Eukaryota	Animalia		Cnidaria	Hydrozoa	HYDVU_Hydra vulgaris	HAS3_HYDVU	A0A8B6XT47	S	PRO	CD
Eukaryota	Animalia		Cnidaria	Hydrozoa	HYDVU_Hydra vulgaris	HAS4_HYDVU	A0A8B6XPU2	S	PRO	CD
Eukaryota	Animalia		Cnidaria	Hydrozoa	HYDVU_Hydra vulgaris	HAS5_HYDVU	A0A8B6XPU2	S	PRO	CD	ShKT
Eukaryota	Animalia		Cnidaria	Hydrozoa	HYDVU_Hydra vulgaris	HAS7_HYDVU	A0A8B7DQG6	S	PRO	CD	ShKT	ShKT
Eukaryota	Animalia		Cnidaria	Hydrozoa	HYDVU_Hydra vulgaris	HAS11_HYDVU	A0A8B7DT90	S	PRO	CD	ShKT	ShKT	ShKT	ShKT	ShKT	ShKT
Eukaryota	Animalia		Cnidaria	Hydrozoa	HYDVU_Hydra vulgaris	HEA3_HYDEC	Q2MCX7	S	PRO	CD	ShKT	ShKT
Eukaryota	Animalia		Cnidaria	Hydrozoa	HYDVU_Hydra vulgaris	HEA4_HYDEC	Q2MCX6	S	PRO	CD	ShKT
Eukaryota	Animalia		Cnidaria	Hydrozoa	HYDVU_Hydra vulgaris	HEA2_HYDEC	Q2MCX8	S	PRO	CD	ShKT
Eukaryota	Animalia		Cnidaria	Hydrozoa	HYDVU_Hydra vulgaris	TLD_HYDVU	T2MGZ4	S	PRO	CD	CUB	CUB	EGF	CUB	CUB
Eukaryota	Animalia		Cnidaria	Anthozoa	NEMVE_Nematostella vectensis	TLD_NEMVE	A7S3J5	S	PRO	CD	CUB	CUB	EGF	CUB	EGF	CUB	CUB
Eukaryota	Animalia		Cnidaria	Anthozoa	NEMVE_Nematostella vectensis	VMP_NEMVE	K7Z9Q9	S	PRO	CD
Eukaryota	Animalia		Cnidaria	Anthozoa	NEMVE_Nematostella vectensis	4ShKT_NEMVE	A7RMF1	S	PRO	CD	ShKT	ShKT	ShKT	ShKT
Eukaryota	Animalia		Cnidaria	Anthozoa	NEMVE_Nematostella vectensis	MAM_NEMVE	A7SJ13	S	PRO	CD	MAM
Eukaryota	Animalia		Cnidaria	Anthozoa	NEMVE_Nematostella vectensis	ShKT_NEMVE	A7T0S0	S	PRO	CD	ShKT
Eukaryota	Animalia		Placozoa		TRIAD_Trichoplax adhaerens	CUBEGF_TRIAD	A0A369S0B1	S	PRO	CD	CUB	CUB	EGF	CUB	CUB	CUB
Eukaryota	Animalia		Parazoa		AMPQE_Amphimedon queenslandica	IG_AMPQE	A0A1X7UH87	S	PRO	CD	IG	IG	IG	IG
Eukaryota	Animalia		Parazoa		AMPQE_Amphimedon queenslandica	3AST_AMPQE	A0A1X7U9V1	S	PRO	CD	SRCR	CD	SRCR	CD	SRCR	SRCR
Eukaryota	Animalia		Parazoa		AMPQE_Amphimedon queenslandica	CUBEGF_AMPQE	A0A1X7U6T9	S	PRO	CD	CUB	EGF	EGF	EGF	CUB
Prokaryota	Archaea		Crenarcheota		CANKO_Candidatus korarcheota	AST_CANKO	A0A662SFB1	S	CD
Prokaryota	Eubacteria		Bacteria	Flavobacteriales	ELIME_Elizabethkingia meningoseptica	FLV_ELIME	Q47899		CD	RICIN

## Sheet: Tabelle2
Domain	Interpro entry	PFAM entry	Prosite entry	Description
ABC	IPR017871	PF12848	PS00211	ABC-transporter
ANTISTASIN	IPR004094	PF02822	PS51252	trypsin, Factor Xa inhibitor leech
AST	IPR034035	PF01400	PS51864	astacin catalytic domain
C				cytoplasmic tail
CLEC	IPR001304	PF16825	PS50041	C-type lectin_2
CUB	IPR003366	PF00431	PS01180	Complement C1r/C1s, sea urchin uUEGF, BMP1
EGF	IPR000742	PF00008	PS00022	epidermal growth factor-like
FA58C	IPR000421	PF00754	PS50022	factors 5/8 type C domain
FN3	IPR010435	PF06280	PS50853	fibronectin type 3 domain
HYR	IPR003410	PF02494	PS50825	hyalin repeat protein
IG	IPR013783	PF17753	PS50835	immunoglobulin-like
KRING	IPR000001	PF00051	PS00021	KRINGLE domain in plasmaproteins/serine proteases
LCCL	IPR004043	PF03815	PS50820	Limulus C-domain
LysM	IPR018392	PF01476	PS51782	Extracellular receptor domain
MAM	IPR000998	PF00629	PS00740	meprin, A5 protein, receptor protein tyrosine phosphatase Mu
MATH	IPR002083	PF00917	PS50144	math/traf/homology domain
PAN	IPR003609	PF00024	PS50948	APPLE kallikrein and factor XI 6Cys PAN apple domain
PLAT	IPR001024	PF01477	PS50095	polycysion, lipoxygenase and alpha toxin domain
PRE				signal peptide
PRO				propeptide conferring latency
Protein Kinase	IPR011009	PF14531	PS50011
PTX	IPR040679	PF18587	PS51828	pentraxin
Ricin	IPR000772	PF00652	PS50231	ricin type lectin
SH	IPR000980	PF00017	PS50001	SARC homology domain
ShT	IPR003582	PF01549	PS51670	Stichodactyla helianthus toxin K+ channel blocker
SMD	IPR001212	PF01033	PS50958	somatomedin
SRCR	IPR017448	PF15494	PS50287	scavenger receptor cysteine rich
SUSHI	IPR000436	PF00084	PS50923	sushi adhesion domain in complement proteins etc.
TM				transmembrane domain
TPR	IPR019544	PF20270	PS50005	Tetratrico Peptide Repeat
TSP	IPR044004	PF19028	PS50092	thrombospondin-like domain
VWF	IPR037578	PF12450	PS50234	von Willebrand factor domain
ZF_UBR	IPR003126	PF02207	PS51157	Zinc finger N-endrule
ZP	IPR001507	PF00100	PS51034	zona pellucida protein 2 domain

## Sheet: Tabelle3
Eukaryota	Animalia	Deuterostomia	Chordata	Vertebrata	HOMSA_Homo sapiens	MEPb_HOMSA	Q16820	PRE	PRO	AST	MAM	TRAF	EGF	TM
Eukaryota	Animalia	Deuterostomia	Chordata	Vertebrata, Cyclostomata	PETMA_Petromyzon marinus	MEPb_PETMA	XP_032808477	PRE	PRO	AST	MAM
Eukaryota	Animalia	Deuterostomia	Chordata	Urochordata, Tunicata	CIOIN_Ciona_intestinalis	ShT_CIOIN	F6R0J7	PRE	PRO	AST	ShT
Eukaryota	Animalia	Deuterostomia	Hemichordata		SACKO_Sacoglossus kowalevskii	SMD_SACKO	A0A0U2STI1	PRE	CLEC	PRO	AST	SMD	VMF	CLEC
Eukaryota	Animalia	Deuterostomia	Echinodermata	Asteriidae	ASTRU_Asterias rubens	CUB_ASTRU	https://www.ncbi.nlm.nih.gov/nuccore/OP067654.1	PRE	PRO	AST	CUB
Eukaryota	Animalia	Protostomia	Tardigrada		RAMVA_Ramazzottius varieornatus	LysM_RAMVA	A0A1D1VI43	PRE	PRO	AST	LysM
Eukaryota	Animalia	Protostomia	Arthropoda	Insecta	DROME_Drosophila melanogaster	TLD_DROME	P25723	PRE	PRO	AST	CUB	CUB	EGF	CUB	EGF	CUB	CUB
Eukaryota	Animalia	Protostomia	Arthropoda	Chelicerata	LIMPO_Limulus polyphemus	LASTMAM_LIMPO	B4F320	PRE	PRO	AST	MAM
Eukaryota	Animalia	Protostomia	Arthropoda	Crustacea	ASTAS_Astacus astacus	ASTACIN_ASTAS	P07584	PRE	PRO	AST
Eukaryota	Animalia	Protostomia	Nematoda		CAEEL_Caenorhabditis elegans	HCH1_NAS34_CAEEL	Q21059	PRE	PRO	AST	EGF	CUB	TSP
Eukaryota	Animalia	Protostomia	Priapulida		PRICA_Priapulus caudatus	ShT_PRICA	XP_014678976	PRE	PRO	AST	ShT
Eukaryota	Animalia	Protostomia	Bryozoa		BUGNE_Bugula neritina	4MAM_BUGNE	A0A7J7KN04	PRE	PRO	AST	CUB	EGF	MAM	EGF	MAM	MAM	MAM
Eukaryota	Animalia	Protostomia	Brachiopoda		LINUN_Lingula unguis	3ShT_LINUN	A0A1S3IEM6	PRE	PRO	AST	ShT	ShT	ShT
Eukaryota	Animalia	Protostomia	Annelida	Polychaeta	DIMGY_Dimorphilius_gyrociliatus	AST_DIMGY	A0A7I8VBN4	PRE	PRO	AST	CLEC	Kri
Eukaryota	Animalia	Protostomia	Rotifera		BRAPC_Brachionus plicatilis	MAMEGF_BRAPC	A0A3M7QZK5	PRE	PRO	AST	MAM	EGF	EGF	EGF	EGF	EGF	EGF	MAM	MAM
Eukaryota	Animalia	Protostomia	Mollusca	Bivalvia	Mytco_Mytilus coruscus	8ShT_MYTCO	A0A6J8APQ9	PRE	PRO	AST	ShT	ShT	ShT	ShT	ShT	ShT	ShT	ShT
Eukaryota	Animalia	Protostomia	Plathheminthes	Planaria	SCHMD_Schmidtea mediterranea	TLD_SCHMD	"SMEDOLLOID"	PRE	PRO	AST	CUB	CUB	EGF	CUB	EGF	CUB	CUB
Eukaryota	Animalia		Ctenophora		MNELE_Mnemiopsis leidyi	ASTLD_MNELE	G5CTM4	PRE	PRO	AST
Eukaryota	Animalia		Cnidaria	Hydrozoa	HYDVU_Hydra vulgaris	HAS7_HYDVU	A0A8B7DQG6	PRE	PRO	AST	ShT	ShT
Eukaryota	Animalia		Placozoa		TRIAD_Trichoplax adhaerens	CUBEGF_TRIAD	A0A369S0B1	PRE	PRO	AST	CUB	CUB	EGF	CUB	CUB	CUB
Eukaryota	Animalia		Parazoa		AMPQE_Amphimedon queenslandica	IG_AMPQE	A0A1X7UH87	PRE	PRO	AST	IG	IG	IG	IG
